# Supplementary material for: Phosphorylation of Thr-225 and Ser-262 on ERD7 Promotes Age-Dependent and Stress-Induced Leaf Senescence through the Regulation of Hydrogen Peroxide Accumulation in Arabidopsis thaliana
Source: Int J Mol Sci. 2024 Jan 22;25(2):1328. doi: 10.3390/ijms25021328 (PMC10815956; doi:10.3390/ijms25021328)
Supplement: Supplementary file 1 [file ijms-25-01328-s001.zip]

Archive with 1 entries (1 files):
- ijms-2840242-supplementary.pdf
